# Supplementary material for: Comparative Endosymbiont Community Structures of Nonviruliferous and Rice Stripe Virus-Viruliferous Laodelphax striatellus (Hemiptera: Delphacidae) in Korea
Source: Viruses. 2025 Aug 1;17(8):1074. doi: 10.3390/v17081074 (PMC12390706; doi:10.3390/v17081074)
Supplement: Supplementary file 1 [file viruses-17-01074-s001.zip]

Archive with 1 entries (1 files):
- viruses-3385544-supplementary.pdf
